# Supplementary material for: Structure of Ty1 Internally Initiated RNA Influences Restriction Factor Expression
Source: Viruses. 2017 Apr 10;9(4):74. doi: 10.3390/v9040074 (PMC5408680; doi:10.3390/v9040074)
Supplement: Supplementary file 1 [file viruses-09-00074-s001.zip]

Archive with 9 entries (8 files):
- supplementary revised/__MACOSX/
- supplementary revised/__MACOSX/._Data set S1.txt
- supplementary revised/__MACOSX/._Figure S1 v2.tif
- supplementary revised/__MACOSX/._Table S1.pdf
- supplementary revised/__MACOSX/._Table S2.pdf
- supplementary revised/Data set S1.txt
- supplementary revised/Figure S1 v2.tif
- supplementary revised/Table S1.pdf
- supplementary revised/Table S2.pdf
