# Supplementary material for: Structure of Ty1 Internally Initiated RNA Influences Restriction Factor Expression
Source: Viruses. 2017 Apr 10;9(4):74. doi: 10.3390/v9040074 (PMC5408680; doi:10.3390/v9040074)
Supplement: Supplementary file 1 [file viruses-09-00074-s001.zip › supplementary revised/Data set S1.txt]

1003	U	0,00
1004	C	0,00
1005	A	0,62
1006	A	0,46
1007	A	0,46
1008	G	0,63
1009	A	0,24
1010	C	0,05
1011	A	0,43
1012	U	0,28
1013	C	0,33
1014	C	0,18
1015	U	0,09
1016	A	0,06
1017	U	0,10
1018	C	0,10
1019	C	0,07
1020	G	0,07
1021	U	0,11
1022	U	0,33
1023	G	1,05
1024	A	1,29
1025	U	1,32
1026	U	0,45
1027	A	0,32
1028	U	0,50
1029	A	0,08
1030	C	0,09
1031	G	0,07
1032	G	0,12
1033	A	0,05
1034	U	0,09
1035	A	0,31
1036	U	0,15
1037	C	0,52
1038	A	0,66
1039	U	0,89
1040	G	0,71
1041	A	0,00
1042	A	0,72
1043	A	0,74
1044	A	0,84
1045	U	0,71
1046	U	0,39
1047	C	0,06
1048	U	0,07
1049	U	0,18
1050	U	0,35
1051	C	0,51
1052	C	0,22
1053	A	0,34
1054	A	0,10
1055	A	0,69
1056	A	0,51
1057	G	0,28
1058	U	0,54
1059	A	0,30
1060	U	0,36
1061	U	0,78
1062	G	0,33
1063	A	0,52
1064	A	0,04
1065	A	0,09
1066	A	0,07
1067	A	0,40
1068	A	0,42
1069	U	0,37
1070	G	0,41
1071	C	0,20
1072	A	0,97
1073	A	0,31
1074	U	0,17
1075	C	0,13
1076	U	0,45
1077	G	0,58
1078	A	0,04
1079	U	0,59
1080	A	0,38
1081	C	0,09
1082	C	0,11
1083	C	0,24
1084	A	0,51
1085	A	0,49
1086	G	0,15
1087	A	0,65
1088	G	0,34
1089	G	0,89
1090	C	0,21
1091	A	0,71
1092	A	0,98
1093	A	0,48
1094	C	0,51
1095	G	0,52
1096	A	0,09
1097	C	0,11
1098	A	0,10
1099	U	0,07
1100	U	0,11
1101	G	0,03
1102	U	0,03
1103	G	0,06
1104	A	0,04
1105	C	0,04
1106	C	0,05
1107	C	0,20
1108	U	0,29
1109	G	0,23
1110	G	0,00
1111	C	0,29
1112	A	0,55
1113	A	1,13
1114	A	0,06
1115	U	0,32
1116	U	0,41
1117	U	0,29
1118	G	0,39
1119	C	0,12
1120	A	0,49
1121	A	0,82
1122	U	0,39
1123	A	1,09
1124	U	0,14
1125	A	1,07
1126	A	0,66
1127	U	0,75
1128	G	0,39
1129	G	0,05
1130	C	0,10
1131	A	0,04
1132	G	0,21
1133	U	0,96
1134	A	0,10
1135	C	0,32
1136	A	0,29
1137	C	0,12
1138	C	0,00
1139	U	0,10
1140	G	0,12
1141	C	0,18
1142	A	0,37
1143	G	0,41
1144	A	0,57
1145	U	0,32
1146	G	0,21
1147	C	0,37
1148	A	0,03
1149	U	0,16
1150	U	0,32
1151	U	0,85
1152	G	0,41
1153	A	0,71
1154	A	0,88
1155	A	0,93
1156	C	0,11
1157	A	0,47
1158	A	0,21
1159	A	0,49
1160	A	0,70
1161	G	0,23
1162	U	0,24
1163	C	0,34
1164	A	0,12
1165	C	0,28
1166	A	0,79
1167	A	0,47
1168	A	0,67
1169	C	0,43
1170	A	1,00
1171	U	0,01
1172	U	0,69
1173	A	1,24
1174	U	0,18
1175	C	0,37
1176	G	0,56
1177	A	0,39
1178	C	0,29
1179	A	0,39
1180	G	0,10
1181	A	0,09
1182	C	0,06
1183	U	0,09
1184	G	0,34
1185	A	0,49
1186	A	0,41
1187	C	0,00
1188	A	0,00
1189	A	0,00
1190	U	0,12
1191	A	0,65
1192	A	0,08
1193	U	0,00
1194	G	0,00
1195	G	0,00
1196	C	0,00
1197	A	0,33
1198	U	0,40
1199	U	0,64
1200	C	0,79
1201	A	0,27
1202	U	0,11
1203	A	0,42
1204	U	0,52
1205	C	0,33
1206	A	0,96
1207	A	0,57
1208	U	0,92
1209	A	1,49
1210	A	0,71
1211	C	0,53
1212	A	1,09
1213	A	0,41
1214	G	0,25
1215	G	0,16
1216	U	0,20
1217	C	0,28
1218	G	0,12
1219	C	0,17
1220	A	0,22
1221	U	0,18
1222	G	0,04
1223	C	0,33
1224	C	0,32
1225	A	1,07
1226	A	0,30
1227	U	0,56
1228	U	0,59
1229	A	1,17
1230	A	0,67
1231	U	0,64
1232	U	0,89
1233	A	1,16
1234	U	0,72
1235	G	0,68
1236	A	0,09
1237	G	0,55
1238	A	0,09
1239	G	0,07
1240	G	0,00
1241	U	0,00
1242	C	0,20
1243	U	0,60
1244	A	0,32
1245	U	0,37
1246	C	0,11
1247	U	0,17
1248	G	0,11
1249	G	0,09
1250	C	0,25
1251	G	0,24
1252	A	0,67
1253	A	0,77
1254	U	0,23
1255	A	0,53
1256	U	0,73
1257	A	1,03
1258	A	1,11
1259	A	0,89
1260	U	1,08
1261	U	0,81
1262	U	0,01
1263	U	0,61
1264	U	0,81
1265	A	0,87
1266	C	0,64
1267	G	0,00
1268	C	0,33
1269	U	0,23
1270	A	1,25
1271	C	0,09
1272	A	0,01
1273	C	0,54
1274	A	0,29
1275	C	0,32
1276	G	0,73
1277	U	0,13
1278	C	0,24
1279	A	0,25
1280	U	0,15
1281	C	0,12
1282	G	0,43
1283	A	0,20
1284	C	0,40
1285	A	0,34
1286	U	0,17
1287	C	0,14
1288	U	0,52
1289	A	0,89
1290	A	0,93
1291	A	1,21
1292	U	0,88
1293	A	1,26
1294	U	1,13
1295	G	0,20
1296	A	0,24
1297	C	0,13
1298	A	0,34
1299	G	0,06
1300	U	0,14
1301	C	0,84
1302	G	0,52
1303	C	0,68
1304	U	0,37
1305	G	0,90
1306	A	1,62
1307	A	0,28
1308	C	0,15
1309	U	0,04
1310	G	0,31
1311	U	0,48
1312	U	0,24
1313	C	0,21
1314	U	0,24
1315	U	0,28
1316	A	0,66
1317	G	0,00
1318	A	0,10
1319	U	0,06
1320	A	0,54
1321	U	0,18
1322	C	0,07
1323	C	0,12
1324	A	0,50
1325	U	0,28
1326	G	0,17
1327	C	0,40
1328	U	0,75
1329	A	0,94
1330	U	0,65
1331	U	0,44
1332	U	1,19
1333	A	0,64
1334	U	0,65
1335	G	1,01
1336	A	0,93
1337	A	0,37
1338	G	0,67
1339	A	0,92
1340	A	0,39
1341	C	0,27
1342	A	0,34
1343	A	0,53
1344	C	0,40
1345	A	0,58
1346	G	0,50
1347	G	0,02
1348	G	0,16
1349	A	0,30
1350	U	0,09
1351	C	0,16
1352	G	0,10
1353	A	0,23
1354	G	0,13
1355	A	0,29
1356	A	0,37
1357	A	0,50
1358	C	0,29
1359	A	0,79
1360	G	0,84
1361	U	0,11
1362	A	0,36
1363	A	0,57
1364	A	0,59
1365	C	0,01
1366	C	0,35
1367	U	0,66
1368	A	1,45
1369	A	0,48
1370	U	0,90
1371	U	1,05
1372	A	0,31
1373	C	0,41
1374	A	0,29
1375	G	0,03
1376	G	0,02
1377	A	0,04
1378	G	0,09
1379	A	0,39
1380	A	0,45
1381	A	0,30
1382	U	0,14
1383	C	0,05
1384	C	0,13
1385	G	0,46
1386	A	0,84
1387	G	0,10
1388	U	0,05
1389	G	0,09
1390	A	0,06
1391	U	0,11
1392	G	0,14
1393	A	0,04
1394	G	0,21
1395	A	0,53
1396	A	0,57
1397	G	0,20
1398	A	0,77
1399	A	0,90
1400	U	1,02
1401	G	0,09
1402	A	0,06
1403	U	0,03
1404	U	0,04
1405	C	0,03
1406	U	0,40
1407	C	0,20
1408	G	0,05
1409	C	0,00
1410	A	0,03
1411	G	0,00
1412	C	0,00
1413	U	0,03
1414	A	0,01
1415	U	0,00
1416	A	0,02
1417	C	0,08
1418	G	0,38
1419	A	0,61
1420	A	0,92
1421	U	1,24
1422	A	0,06
1423	C	0,16
1424	A	0,54
1425	A	0,30
1426	C	0,08
1427	C	0,31
1428	A	0,41
1429	A	0,57
1430	A	0,41
1431	C	0,17
1432	C	0,14
1433	C	0,19
1434	A	0,62
1435	A	0,69
1436	A	0,96
1437	G	0,48
1438	U	1,02
1439	U	0,16
1440	A	0,01
1441	U	0,04
1442	A	0,02
1443	G	0,02
1444	C	0,01
1445	U	0,03
1446	C	0,01
1447	G	0,00
1448	G	0,02
1449	A	0,03
1450	A	0,02
1451	U	0,00
1452	C	0,14
1453	C	0,40
1454	U	0,54
1455	C	0,19
1456	A	0,18
1457	A	0,02
1458	A	0,08
1459	A	0,63
1460	A	0,80
1461	A	0,62
1462	C	0,38
1463	A	0,50
1464	A	0,12
1465	A	0,82
1466	U	0,76
1467	A	0,56
1468	A	0,52
1469	U	0,39
1470	U	0,32
1471	C	0,13
1472	G	0,63
1473	A	0,29
1474	A	0,84
1475	A	0,69
1476	U	0,53
1477	C	0,51
1478	G	0,03
1479	A	0,36
1480	A	0,14
1481	A	0,76
1482	A	0,28
1483	C	0,36
1484	A	0,69
1485	G	0,03
1486	C	0,00
1487	C	0,02
1488	A	0,01
1489	G	0,04
1490	G	0,04
1491	G	0,00
1492	C	0,00
1493	U	0,00
1494	C	0,00
1495	A	0,03
1496	C	0,00
1497	A	0,00
1498	A	0,02
1499	U	0,01
1500	G	0,06
1501	U	0,08
1502	A	0,89
1503	U	0,11
1504	C	0,22
1505	C	0,00
1506	A	0,06
1507	C	0,35
1508	A	0,94
1509	U	0,57
1510	C	0,00
1511	U	0,00
1512	A	0,00
1513	A	0,75
1514	U	0,00
1515	A	1,04
1516	A	0,00
